# Supplementary material for: Aqueous Extracts of Rhus trilobata Inhibit the Lipopolysaccharide-Induced Inflammatory Response In Vitro and In Vivo
Source: Plants (Basel). 2024 Oct 10;13(20):2840. doi: 10.3390/plants13202840 (PMC11514583; doi:10.3390/plants13202840)
Supplement: Supplementary file 1 [file plants-13-02840-s001.zip]

Archive with 1 entries (1 files):
- plants-3209980-supplementary.pdf
